# Supplementary material for: Modulation of the Apurinic/Apyrimidinic Endonuclease Activity of Human APE1 and of Its Natural Polymorphic Variants by Base Excision Repair Proteins
Source: Int J Mol Sci. 2020 Sep 28;21(19):7147. doi: 10.3390/ijms21197147 (PMC7583023; doi:10.3390/ijms21197147)
Supplement: Supplementary file 1 [file ijms-21-07147-s001.zip]

Archive with 5 entries (5 files):
- APE1_AAG.msv
- APE1_OGG1.msv
- APE1_PCNA.msv
- APE1_Polbeta.msv
- APE1_UNG2.msv
